# Supplementary material for: Molecular mechanism for vitamin C-derived C5-glyceryl-methylcytosine DNA modification catalyzed by algal TET homologue CMD1
Source: Nat Commun. 2021 Feb 2;12:744. doi: 10.1038/s41467-021-21061-2 (PMC7854593; doi:10.1038/s41467-021-21061-2)
Supplement: Supplementary file 4 — Source Data [file 41467_2021_21061_MOESM4_ESM.xlsx]

## Sheet: Fig. 2c
	Fig. 2c
	Enzymatic activity
	No.	5gmC	5mC	5gmC/（5gmC+5mC）	CMD1
	1	174213	838294	0.172061	WT
	2	296600	1.18135e+06	0.200684
	3	200342	1.09556e+06	0.154597
	4	24.36	825926	2.94933e-05	D347N
	5	13.8	735323	1.87669e-05
	6	19.38	770408	2.51549e-05
	7	9.17	710182	1.2912e-05	H345A
	8	9.74	776140	1.25491e-05
	9	7.1	851631	8.33687e-06
	10	403.87	944932	0.000427224	H249A
	11	728.87	1.25154e+06	0.000582039
	12	386.45	1.08134e+06	0.000357252
	13	81731	983575	0.0767207	S335A
	14	55083.1	1.05433e+06	0.0496506
	15	45373.7	671156	0.0633243
	16	7357.48	636500	0.0114272	T337A
	17	2834.35	727223	0.00388237
	18	2553.17	383992	0.00660511
	19	760.88	1.32273e+06	0.000574905	T399A
	20	78.05	1.08567e+06	7.18856e-05
	21	90.78	897868	0.000101096
	22	9.24	1.40741e+06	6.56521e-06	W358A
	23	14.37	1.36298e+06	1.05429e-05
	24	2.9	1.35205e+06	2.14488e-06
	25	16787.8	843285	0.0195191	V342A
	26	23344.9	782963	0.0289528
	27	34138.6	703043	0.0463096
	28	299.39	1.82207e+06	0.000164286	R244A
	29	126.99	1.37932e+06	9.20584e-05
	30	44.67	1.35719e+06	3.29125e-05
	31	777.71	789278	0.000984373	F245A
	32	509.18	917200	0.000554838
	33	636.2	753100	0.000844062
	34	57735.8	1.40126e+06	0.0395724	F416A
	35	21491	1.33164e+06	0.0158825
	36	6902.38	1.22923e+06	0.00558387
	37	1.56	1.71745e+06	9.08323e-07	R418A
	38	3.96	1613808	2.45382e-06
	39	2.31	1.56814e+06	1.47308e-06
	40	1188.77	1.07434e+06	0.00110529	D350N
	41	1305.74	1.62271e+06	0.000804021
	42	1139	967628	0.00117572

## Sheet: Fig. 3f
	Fig. 3f
	Enzymatic activity						BLI assay
	No.	5gmC	5mC	5gmC/（5gmC+5mC）	CMD1		CMD1	KD	KD error	kon	kon error	koff	koff error	R2
	1	206146	888592	0.188307	WT		WT	1.921e-06	1.006e-07	3295	95.66	0.006332	0.000276	0.9879
	2	188071	1.22561e+06	0.133036				2.495e-06	1.445e-07	4890	194.4	0.0122	0.0005141	0.9807
	3	139680	781438	0.151642
	4	1.56	1.71745e+06	9.08323e-07	R418A		R418A	1.231e-06	6.693e-08	7723	195.2	0.009505	0.0004577	0.9908
	5	3.96	1613808	2.45382e-06				2.736e-06	1.612e-07	3134	125.4	0.008573	0.0003706	0.9817
	6	2.31	1.56814e+06	1.47308e-06
	7	1.3	2.17549e+06	5.97567e-07	Y270A		Y270A	1.319e-06	8.11e-08	10340	383.2	0.01363	0.0006687	0.9797
	8	28.48	2.20299e+06	1.29277e-05				2.805e-06	2.008e-07	6290	341.7	0.01764	0.0008228	0.9685
	9	9.78	1.9107e+06	5.11853e-06
	10	31781.7	1.48516e+06	0.0209511	R461A		R461A	9.171e-07	5.564e-08	10900	311.2	0.009996	0.0005351	0.9869
	11	31395	1.59997e+06	0.0192447				1.651e-06	1.048e-07	9036	358.3	0.01492	0.0007395	0.9797
	12	8900.02	1.11067e+06	0.00794948
	13	5975.19	1.42564e+06	0.00417374	R275A		R275A	3.598e-06	2.01e-07	3215	125.5	0.01157	0.0004622	0.9891
	14	4025.14	1.49851e+06	0.0026789				2.626e-06	3.217e-07	10370	1150	0.02724	0.001417	0.96
	15	2601.36	1.63495e+06	0.00158856
	16	51287.8	1.48867e+06	0.0333047	N261A		N261A	1.931e-06	2.001e-07	13820	1227	0.02669	0.001425	0.97
	17	26024	1.42236e+06	0.0179677				3.296e-06	2.416e-07	3597	181.2	0.01186	0.0006311	0.9804
	18	24748.9	908412	0.0265216
	19	30469.9	1.69946e+06	0.0176134	K264A		K264A	1.91e-06	1.233e-07	9203	403.8	0.01758	0.0008328	0.9767
	20	5510.62	1.31155e+06	0.00418404				2.287e-06	1.316e-07	3373	110.9	0.007713	0.0003645	0.99
	21	4521.78	1.11501e+06	0.00403898
	22	6014.44	1.36165e+06	0.00439761	K420A		K420A	2.867e-06	1.942e-07	6730	340.1	0.0193	0.0008705	0.976
	23	1621.52	1.10972e+06	0.00145906				1.913e-06	1.49e-07	9550	449	0.01827	0.001135	0.9798
	24	1832.69	1.26705e+06	0.00144433
	25	5.88	1.12925e+06	5.20698e-06	R471A		R471A	1.912e-06	1.05e-07	7539	272.5	0.01442	0.000596	0.9834
	26	3.58	891197	4.01705e-06				6.147e-07	5.014e-08	15910	498.1	0.00978	0.0007365	0.9841
	27	9.1	1.01905e+06	8.92982e-06
	28	7764.23	1.44308e+06	0.00535153	K472A		K472A	1.84e-06	1.172e-07	8175	312.1	0.01504	0.0007666	0.9848
	29	1680.43	1.08321e+06	0.00154895				2.501e-06	1.653e-07	5496	243	0.01375	0.0006751	0.9796
	30	3527.24	1.1827e+06	0.00297349
	31	4707.77	1.13582e+06	0.00412771	R484A		R484A	1.661e-06	1.054e-07	6533	232	0.01085	0.0005703	0.983
	32	3015.7	652969	0.00459721				2.454e-06	1.407e-07	4941	191.2	0.01212	0.0005132	0.9823
	33	7024.55	1.22353e+06	0.00570844
	34	3214.12	1.16386e+06	0.00275399	R494A		R494A	1.731e-06	1.249e-07	7643	329	0.01323	0.0007661	0.9752
	35	5893.96	1.20806e+06	0.00485517				2.344e-06	1.531e-07	4738	189.4	0.01111	0.0005733	0.9829
	36	3490.81	1.1615e+06	0.00299642
	37	134.8	999592	0.000134837	S465L		S465L	3.768e-06	4.394e-07	3468	373.5	0.01307	0.0005838	0.9877
	38	121.25	1.14175e+06	0.000106185				1.205e-05	1.332e-06	827.1	85.71	0.009964	0.0003855	0.9893
	39	30.13	1.22365e+06	2.46224e-05

## Sheet: Supplementary Fig. 1a
	Supplementary Fig. 1a

## Sheet: Supplementary Fig. 1b
	Supplementary Fig. 1b

## Sheet: Supplementary Fig. 1d
	Supplementary Fig. 1d
	Enzymatic activity
	No.	5gmC	5mC	5gmC/（5gmC+5mC）	ATP(mM)
	1	21268.4	615009	0.0334263	0
	2	22941.6	460020	0.047502
	3	21004.8	494809	0.0407217
	4	4703.49	408298	0.0113886	0.1
	5	8838.08	267387	0.0319959
	6	4400.79	419435	0.0103833
	7	2481.97	498697	0.00495226	0.5
	8	2915.17	504133	0.0057493
	9	2327.89	415647	0.00556945
	10	1508.21	454646	0.00330636	1
	11	1279.42	464575	0.0027464
	12	3498.95	543998	0.00639081

## Sheet: Supplementary Fig. 1e
	Supplementary Fig. 1e
	Enzymatic activity
	No.	5gmC	5mC	5gmC/（5gmC+5mC）	5mCpN
	1	233404	7.78559e+06	0.0291064	5mCpG
	2	276538	8.2407e+06	0.032468
	3	268223	7.16054e+06	0.0361061
	4	118264	7.72077e+06	0.0150866	5mCpC
	5	122391	8.1365e+06	0.0148194
	6	204539	9.94747e+06	0.0201476
	7	160075	8.13665e+06	0.0192937	5mCpA
	8	116866	7.77343e+06	0.0148114
	9	141016	8.77054e+06	0.0158239
	10	45125.4	6.87281e+06	0.00652296	5mCpT
	11	47961.1	6.64945e+06	0.00716113
	12	46847.4	7.93495e+06	0.00586928

## Sheet: Supplementary Fig. 1f
	Supplementary Fig. 1f

## Sheet: Supplementary Fig. 4f
	Supplementary Fig. 4f
	Enzymatic activity
	No.	5gmC	5mC	5gmC/（5gmC+5mC）	Buffer
	1	15.8	916049	1.72477e-05	Na Citrate, pH5.0
	2	4.2	1.01033e+06	4.15704e-06
	3	12.04	963978	1.24898e-05
	4	20.33	1.05429e+06	1.92827e-05
	5	23.41	1.30753e+06	1.79037e-05
	6	146.41	710785	0.000205941	Na Citrate, pH6.0
	7	207.81	752356	0.000276136
	8	73.63	689707	0.000106744
	9	86.38	884957	9.75997e-05
	10	41.13	976792	4.21054e-05
	11	15396.4	506617	0.0294942	MES, pH6.0
	12	19443.4	519310	0.0360896
	13	28533.6	546493	0.0496214
	14	20017.6	602383	0.032162
	15	22030.5	701332	0.0304557
	16	4105.21	821934	0.00496975	MES, pH7.0
	17	15046.5	630429	0.0233108
	18	8905.94	642379	0.0136744
	19	23296.1	826064	0.0274278
	20	11764.6	897496	0.0129387
	21	28284.5	457381	0.0582386	Bis Tris, pH 6.0
	22	26099.7	453232	0.0544501
	23	29873.1	570164	0.0497854
	24	26281.8	752569	0.0337443
	25	10711.9	843787	0.0125359
	26	17730.7	697958	0.0247744	Bis Tris, pH 7.0
	27	11911.7	769172	0.0152502
	28	10186	803562	0.0125173
	29	12467.2	991557	0.0124172
	30	9249.21	917464	0.00998066
	31	30751	632537	0.0463615	HEPES, pH 7.0
	32	30748.3	605472	0.0483296
	33	48837.5	725380	0.0630798
	34	47748.4	555062	0.0792096
	35	44844.7	802288	0.0529371
	36	7386.59	821848	0.00890773	HEPES, pH 8.0
	37	1842.05	753040	0.00244018
	38	3630.47	1.09239e+06	0.00331241
	39	1938.9	1.18669e+06	0.0016312
	40	2555.96	951194	0.0026799
	41	745.96	644005	0.00115697	Na Cacodylate, pH 5.0
	42	986.8	672573	0.00146505
	43	1293.1	922873	0.00139921
	44	964.35	856845	0.0011242
	45	508.55	841072	0.000604279
	46	14706.2	737467	0.0195516	Na Cacodylate, pH 6.0
	47	11788.7	733853	0.0158102
	48	25322.8	891515	0.0276197
	49	6535.77	807501	0.00802884
	50	1990.94	857560	0.00231626
	51	6241.28	751167	0.00824031	Na Cacodylate, pH7.0
	52	2961.38	891801	0.00330968
	53	5234.33	848379	0.00613197
	54	9756.74	889738	0.0108469
	55	3194.99	927526	0.00343281

## Sheet: Supplementary Fig. 6e
	Supplementary Fig. 6e
	Enzymatic activity
	No.	5gmC	5mC	5gmC/（5gmC+5mC）	CMD1	DNA
	1	54147.5	425905	0.112795	CMD1	0.5 kb-DNA
	2	49423.3	270381	0.154542
	3	56422.2	345920	0.140234
	4	4638.91	469305	0.00978789	MBP-CMD1	0.5 kb-DNA
	5	2583.95	667290	0.00385737
	6	2044.68	783188	0.00260392
	7	1374.17	5.04523e+06	0.000272296	CMD1	14nt-DNA
	8	2164.62	4.49484e+06	0.000481347
	9	5400.27	3.40462e+06	0.00158365
	10	2432	5.16238e+06	0.000470878	MBP-CMD1	14nt-DNA
	11	4667.4	6.13877e+06	0.000759738
	12	6514.5	6.50981e+06	0.00099972
